# Supplementary material for: Nanoparticle Delivery of Antisense miR162 Inhibits Invasive Habitat Adaption of Alternanthera Philoxeroides
Source: Adv Sci (Weinh). 2025 Mar 31;12(22):2416747. doi: 10.1002/advs.202416747 (PMC12165093; doi:10.1002/advs.202416747)
Supplement: Supplementary file 2 — Supplemental Table 1 [file ADVS-12-2416747-s001.xlsx]

## Sheet: Sheet1
Table S1. List of de-regulated miRNAs in Alternanthera philoxeroides. YS, young stem; OS, old stem. miRNAs with an RPTM value of 5 or higher were shown. R1, 2, 3 indicate replicate 1, 2, 3.
miRNA	5'-3' sequence	YS_0h-R1 (RPTM)	YS_0h-R2 (RPTM)	YS_0h-R3 (RPTM)	upland_YS_3h-R1 (RPTM)	upland_YS_3h-R2 (RPTM)	upland_YS_3h-R3 (RPTM)	upland_YS_24h-R1 (RPTM)	upland_YS_24h-R2 (RPTM)	upland_YS_24h-R3 (RPTM)	upland_YS_48h-R1 (RPTM)	upland_YS_48h-R2 (RPTM)	upland_YS_48h-R3 (RPTM)	upland_YS_72h-R1 (RPTM)	upland_YS_72h-R2 (RPTM)	upland_YS_72h-R3 (RPTM)	upland_YS_96h-R1 (RPTM)	upland_YS_96h-R2 (RPTM)	upland_YS_96h-R3 (RPTM)	OS_0h-R1 (RPTM)	OS_0h-R2 (RPTM)	OS_0h-R3 (RPTM)	upland_OS_3h-R1 (RPTM)	upland_OS_3h-R2 (RPTM)	upland_OS_3h-R3 (RPTM)	upland_OS_24h-R1 (RPTM)	upland_OS_24h-R2 (RPTM)	upland_OS_24h-R3 (RPTM)	upland_OS_48h-R1 (RPTM)	upland_OS_48h-R2 (RPTM)	upland_OS_48h-R3 (RPTM)	upland_OS_72h-R1 (RPTM)	upland_OS_72h-R2 (RPTM)	upland_OS_72h-R3 (RPTM)	upland_OS_96h-R1 (RPTM)	upland_OS_96h-R2 (RPTM)	upland_OS_96h-R3 (RPTM)	water_YS_3h-R1 (RPTM)	water_YS_3h-R2 (RPTM)	water_YS_3h-R3 (RPTM)	water_YS_24h-R1 (RPTM)	water_YS_24h-R2 (RPTM)	water_YS_24h-R3 (RPTM)	water_YS_48h-R1 (RPTM)	water_YS_48h-R2 (RPTM)	water_YS_48h-R3 (RPTM)	water_YS_72h-R1 (RPTM)	water_YS_72h-R2 (RPTM)	water_YS_72h R3 (RPTM)
aph-miR156b-5p	CUGACAGAAGAUAGAGAGCAC	34	30	32	59	43	61	35	56	45	89	62	72	36	58	33	108	138	87	30	18	17	25	20	20	19	31	15	5	15	20	15	12	15	7	5	12	43	37	52	56	61	51	32	45	48	12	12	10
aph-miR156c-3p	GCUCUCCAUCUUCUGUCACCA	5	2	2	3	6	1	10	3	2	9	5	7	4	9	6	7	11	8	1	1	0	1	0	1	7	7	9	1	0	2	0	1	0	0	1	1	3	6	3	10	12	11	29	19	13	7	5	1
aph-miR156f-5p	UUGACAGAAGAUAGAGAGCAC	13	8	4	18	13	13	6	10	6	14	15	13	3	2	2	15	19	19	4	3	2	2	1	3	4	6	2	1	7	10	3	1	6	2	0	1	7	9	11	12	12	11	12	14	8	7	6	0
aph-miR156r-5p	UGACAGAAGAGAGUGAGCACA	90	91	73	121	117	104	63	96	57	165	122	120	55	72	73	184	243	164	282	193	184	231	217	165	70	88	91	62	62	101	52	50	81	55	62	101	115	117	173	86	93	88	62	66	33	13	9	9
aph-miR156t-5p	UUGACAGAAGAGAGUGAGCAC	337	292	268	437	397	362	218	267	183	457	346	375	167	211	177	523	660	487	863	572	546	640	637	506	260	267	266	202	219	335	176	161	253	215	236	284	432	394	585	275	245	272	283	238	170	37	38	25
aph-miR159a-3p	UUUGGAUUGAAGGGAGCUCUA	56619	44556	48867	50433	43187	41297	46623	52892	33615	53967	61482	83070	18536	28071	24164	59979	55105	50940	48017	30107	31194	41360	33740	36554	25894	28466	20504	14830	19239	28394	12043	10880	17543	9610	12132	13901	44686	40349	68284	39715	43661	48283	31936	37872	25763	13297	10816	9221
aph-miR159b-5p	GAGCUCCUUGAACUCCAAAAG	15	79	84	113	83	88	47	46	26	12	56	55	30	45	43	96	112	102	13	44	41	47	49	34	61	74	70	7	35	31	41	40	11	15	35	32	94	79	19	115	105	135	121	124	130	18	23	4
aph-miR159c-3p	UUGGAUUGAAGGGAGCUCUAC	173	127	127	138	107	119	150	174	107	149	166	224	56	99	76	191	164	132	113	65	76	116	105	97	68	85	55	33	61	101	47	32	66	20	43	33	147	118	208	111	131	165	116	117	65	43	32	19
aph-miR159i-3p	UUGGACUGAAGGGAGCUCCCU	17061	15152	14484	10239	12350	10401	16878	18748	13036	21910	18599	27381	10152	11446	10945	30774	24426	24873	10533	8608	7921	12289	11842	10447	10080	11020	8972	7948	10797	14173	5729	5274	7143	1881	2342	2556	19638	18925	24216	13078	13551	14747	11082	11796	10187	3468	3119	2904
aph-miR159i-5p	AGAGCUUCCUUCAGCCCACUC	36	35	42	44	42	43	41	53	37	54	46	38	44	43	37	59	63	43	48	24	27	46	31	32	53	42	54	27	31	38	43	36	48	21	17	13	53	54	64	53	48	61	40	36	46	18	9	16
aph-miR160a-3p	GCGUAUGAGGAGCCAAGCAUA	8	11	13	5	7	8	9	6	7	9	6	15	7	7	4	14	17	15	4	2	4	7	14	5	7	10	10	2	9	6	1	4	3	4	4	5	8	10	19	8	14	14	7	7	10	1	0	0
aph-miR160b-5p	UGCCUGGCUCCCUGUAUGCCA	49	52	50	43	43	41	32	22	28	37	41	34	42	42	32	59	61	45	41	24	22	35	23	17	54	53	42	4	19	24	18	22	16	12	14	19	43	50	46	26	31	31	36	31	32	17	15	12
aph-miR160n-3p	GCGUAUGAGGAGCCAAGCAUG	6	41	41	28	38	46	46	32	29	4	47	45	30	33	22	75	79	63	2	24	21	25	34	33	34	35	30	1	19	25	18	10	0	20	24	26	55	60	8	41	47	48	42	46	56	6	2	0
aph-miR162a-3p	UCGAUAAACCUCUGCAUCCAG	330	2597	2478	2021	1641	1571	1731	1743	1360	310	1838	1961	1033	1229	1102	2522	2601	2541	722	2901	2443	2523	2515	2016	2920	3212	2827	104	923	1081	1032	1008	228	1336	1489	1708	2237	2010	425	1910	1751	1894	2868	2874	2695	378	365	48
aph-miR162b-5p	GGAGGCAGUGGUUCAUCGAUC	35	30	27	26	33	31	15	24	16	42	35	46	31	17	24	76	85	74	50	24	19	32	36	47	47	54	32	19	22	29	30	18	33	35	63	52	77	65	89	25	32	31	40	42	30	2	3	4
aph-miR164d-5p	UGGAGAAGCAGGGCACGUGCA	549	491	448	389	464	442	378	371	292	579	468	529	230	242	268	872	1020	850	1258	830	756	1120	1008	898	849	996	814	457	638	771	401	395	596	564	758	862	650	765	993	156	163	206	140	120	154	35	45	25
aph-miR166a-3p	UCGGACCAGGCUUCAUUCCCC	34730	27786	24236	33295	28129	27131	23431	26606	20834	37695	31839	42969	13082	14248	14349	39721	35711	33702	41802	32608	26009	35712	34737	30822	43537	50987	41744	7796	9828	10550	9336	8185	10540	13090	15542	17733	41985	38999	49475	17249	17845	20263	15618	16490	16144	3359	3003	2872
aph-miR166a-5p	GGAAUGUUGGCUGGCUCGAGG	170	852	902	372	902	596	747	1385	472	227	648	871	213	221	268	2700	3355	3304	336	323	452	473	358	410	521	649	476	35	148	243	107	127	109	216	366	410	952	1012	634	789	928	963	916	505	627	138	134	23
aph-miR166b-5p	GGAAUGUUGGCUGGCUCGGGG	69	62	70	40	71	49	49	74	27	68	46	56	28	22	18	177	236	184	25	10	23	20	15	14	21	31	24	8	4	11	6	6	5	16	18	21	64	68	97	45	39	62	48	36	34	11	7	12
aph-miR166c-5p	GAAUGUUGGCUGGCUCGAGGA	8	6	7	7	8	4	12	22	7	13	5	15	4	5	5	71	72	87	8	5	10	10	9	7	9	16	7	0	1	2	2	3	3	2	2	8	13	11	12	9	8	10	13	11	5	0	1	1
aph-miR166j-5p	GGAAUGUUGUCUGGCUCGAAG	19	202	191	131	134	131	135	155	100	21	152	195	133	111	106	334	342	376	28	91	99	110	97	96	84	96	94	2	48	81	52	57	11	56	64	71	172	147	41	106	115	107	161	177	138	22	23	3
aph-miR166k-3p	CCGGACCAGGCUUCAUUCCCC	343	222	199	220	226	245	227	294	211	351	258	389	92	83	70	346	472	312	162	118	88	125	137	144	226	306	246	31	23	42	46	29	48	50	61	78	297	258	374	155	158	187	119	154	144	18	21	23
aph-miR166l-3p	CCGGACCAGGCUUCAUUCCUC	11407	8209	7176	8653	7579	7512	6267	7412	5723	10542	8565	11395	3035	3006	3029	8846	8867	7928	5605	4336	3453	4007	4075	3669	8254	9960	8331	948	1038	1137	975	865	1152	1374	1607	1884	9133	8429	10904	4656	4466	5300	4165	4425	4454	733	726	625
aph-miR166l-5p	GGGAUGUUGUCUGGCUCGAGA	1433	1632	1606	1679	1679	1557	895	968	640	1202	1087	1426	554	564	476	1257	1421	1209	145	102	86	127	138	104	288	316	312	44	75	94	51	68	75	103	117	147	1105	1057	1279	1666	1646	1700	2825	2467	2410	457	391	339
aph-miR167a-3p	AGAUCAUGUGGUAGCUUCACC	110	79	88	92	91	69	45	31	34	60	33	41	9	9	20	14	16	17	7	3	4	5	3	4	7	11	4	4	4	7	4	0	5	1	1	2	20	10	23	56	58	69	112	134	96	55	38	35
aph-miR167a-5p	UGAAGCUGCCAGCAUGAUCUA	401	361	293	314	298	289	189	228	162	236	206	182	34	31	39	135	167	137	50	26	27	24	21	27	45	61	38	10	17	12	12	13	22	4	6	10	145	123	150	201	284	324	205	205	291	77	64	91
aph-miR167ab-3p	GAUCAUGCUGUUAGCCUCACU	6	6	3	4	4	4	1	1	2	4	2	2	1	0	2	3	2	2	0	0	0	0	0	0	0	0	0	0	0	1	0	0	0	0	0	0	0	1	1	2	1	1	1	1	2	0	0	0
aph-miR167c-3p	GAUCAUGUGGUAGCUUCACCU	69	48	48	61	49	50	27	22	25	35	23	28	5	5	7	9	9	13	7	2	4	5	1	3	5	6	2	2	4	6	2	0	3	0	1	1	11	7	18	34	34	42	70	85	64	33	27	26
aph-miR167c-5p	UGAAGCUGCCAGCAUGAUCUG	347	2686	2319	2200	2415	2085	1090	1193	916	208	1657	1798	250	228	244	752	711	744	50	187	165	152	127	164	289	349	262	11	144	140	92	115	22	47	73	60	804	746	124	1629	2028	2417	2218	2121	2462	520	505	72
aph-miR167d-5p	UAAAGCUGCCAGCAUGAUCUC	16	13	12	11	13	12	5	8	9	12	11	7	0	1	0	3	5	5	9	7	5	6	6	2	6	7	2	1	4	3	1	0	4	1	2	3	3	3	3	8	18	16	10	6	11	4	5	4
aph-miR167e-5p	UGAAGCUGCCAGCAUGAUCUC	789	634	503	514	541	554	293	322	227	438	343	288	38	60	52	194	219	184	273	171	146	166	146	140	140	193	123	67	88	91	64	80	109	24	43	37	179	192	241	327	470	483	331	378	430	118	88	133
aph-miR168a-3p	CCUGCCUUGCAUCAACUGAAU	16	94	81	77	78	75	67	72	56	24	126	146	67	57	79	155	165	145	87	69	44	76	88	63	123	150	123	4	53	49	55	33	20	37	50	62	168	163	173	106	97	117	137	192	139	24	24	9
aph-miR168a-5p	UCGCUUGGUGCAGGUCGGGAA	33	106	106	105	97	77	66	62	75	35	104	116	46	56	45	117	106	101	79	62	61	62	55	62	86	102	73	4	22	38	22	30	15	52	61	67	148	126	146	87	82	110	81	110	89	8	15	4
aph-miR168b-3p	CCCGCCUUGCAUCAACUGAAU	20	110	94	83	77	88	60	61	53	15	98	139	79	63	65	159	194	184	59	46	51	58	83	63	146	158	153	4	38	55	48	37	41	71	79	93	149	154	160	118	115	142	180	194	154	26	28	7
aph-miR168g-3p	UCCCGCCUUGCAUCAACUGAA	11	11	17	10	10	10	4	7	6	7	7	17	14	5	10	19	34	23	7	6	4	5	8	6	15	15	14	0	5	8	3	4	4	4	6	15	13	24	24	10	9	13	21	15	18	4	0	3
aph-miR171b.1-3p	UUGAGCCGCGCCAAUAUCACU	26	14	17	21	10	16	17	14	19	20	18	25	23	22	11	26	21	11	31	30	17	47	33	27	38	39	32	5	12	14	8	7	11	13	17	30	15	19	19	6	8	5	14	17	5	8	1	0
aph-miR171c-3p	UGAUUGAGCCGUGCCAAUAUC	193	157	131	209	195	183	187	172	151	198	142	207	84	107	115	227	222	252	197	119	113	210	156	155	130	142	113	37	59	66	71	84	99	50	55	66	229	190	276	150	121	156	107	136	91	66	87	67
aph-miR171d-3p	UUGAGCCGUGCCAAUAUCCCG	404	717	637	602	513	514	430	468	331	302	475	591	335	307	295	518	500	515	313	252	220	236	238	179	357	426	335	38	75	91	61	88	70	119	147	172	593	554	559	386	429	453	433	431	408	145	164	60
aph-miR171d-5p	GGAUAUUGGUGCGGUUCAAUC	11	4	4	4	10	12	6	4	3	7	5	4	3	0	2	3	2	7	2	1	1	2	0	1	2	1	0	0	1	1	1	0	0	1	0	1	3	2	7	6	8	13	10	7	7	2	1	1
aph-miR171e-5p	UGUUGGCCCGGUUCACUCAAG	31	222	219	165	151	153	124	135	103	14	162	187	51	53	40	155	132	147	15	52	50	56	68	29	90	106	76	2	9	22	8	11	1	40	37	47	103	88	16	87	93	111	116	117	115	16	17	1
aph-miR171i-5p	UGUUGGCCCGGUUCACUCUAA	6	6	12	21	23	23	11	10	8	18	15	17	3	1	3	17	29	20	2	1	4	5	4	1	3	4	2	1	1	1	0	1	0	3	0	1	12	15	22	18	15	17	30	36	20	1	1	1
aph-miR171k-3p	UGAUUGAGCCGUGCCAAUAUU	11	16	9	22	20	21	24	17	15	15	15	16	3	8	13	23	25	17	19	8	11	19	18	21	19	15	11	0	4	3	7	9	5	10	9	4	25	27	33	12	7	17	12	15	9	6	12	3
aph-miR172a-3p	AGAAUCUUGAUGAUGCUGCAG	93	768	703	488	485	438	669	616	555	64	553	525	374	521	392	834	773	810	543	1231	1081	1370	1316	1116	1796	2115	1676	39	388	444	396	352	132	418	406	407	982	938	288	444	472	547	382	326	326	112	81	10
aph-miR172a-5p	GCAGCAUCAUCAAGAUUCACA	8	4	6	14	13	5	11	13	9	11	10	10	6	7	11	12	20	23	26	17	11	12	15	21	1	2	3	4	14	20	8	2	18	1	2	6	29	21	26	14	11	20	14	19	8	5	3	6
aph-miR172b-3p	CGAAUCUUGAUGAUGCUGCAU	1909	2826	2643	1798	1785	1578	1858	1799	1363	1580	1897	1922	1314	1398	1308	2310	2206	2380	3623	2641	2397	2142	2217	1708	2179	2522	2049	510	1044	1246	705	646	874	472	602	593	2492	2335	2956	1124	1266	1417	1131	1054	1058	364	320	277
aph-miR172b-5p	GCAGCAUCACCAAGAUUCACA	90	91	89	134	107	102	71	91	53	86	77	82	45	62	65	85	121	97	63	34	46	60	41	46	49	58	52	31	58	44	48	43	53	13	27	26	81	96	139	79	72	87	97	97	91	22	21	28
aph-miR172c-3p	UGAGAAUCUUGAUGAUGCUGC	49	77	69	55	50	34	37	60	53	67	43	43	37	51	38	91	100	81	125	84	95	96	93	61	61	104	86	27	50	49	40	22	30	12	20	28	95	82	112	50	58	56	36	35	33	12	8	12
aph-miR172e-5p	GCAGCACCAUCAAGAUUCACA	45	40	39	52	45	52	30	40	25	49	49	40	37	39	26	43	53	50	126	66	67	83	83	62	102	151	92	30	45	44	37	41	44	19	11	20	54	58	62	18	16	20	26	23	18	1	2	0
aph-miR319a-5p	GAGCUUCCUUCAGCCCACUCA	15	23	21	26	26	22	22	34	21	24	19	22	29	25	23	34	36	29	20	10	11	20	12	16	23	21	16	16	16	17	18	20	25	11	9	6	27	25	32	23	30	29	24	20	26	12	3	7
aph-miR319g-3p	UUGGACUGAAGGGAGCUCCUA	971	810	862	602	610	534	1192	1299	832	1293	1174	1652	682	685	695	1867	1928	1582	438	319	303	497	416	457	429	512	420	388	442	618	357	361	438	113	173	146	985	958	1304	639	706	756	726	975	609	203	159	201
aph-miR3630-3p	AAUGGGAAUCUCUCUGAUGCAC	92	67	78	64	74	82	97	115	76	111	80	80	141	164	125	150	198	124	151	85	85	110	105	101	64	76	71	80	118	144	84	89	120	27	33	46	59	70	92	68	80	81	37	40	41	176	133	117
aph-miR390-3p	CGCUAUCCAUCCUGAGUUCCA	23	20	21	25	20	27	20	28	16	33	24	21	12	18	19	23	36	26	9	5	5	2	2	5	16	15	11	2	4	1	2	4	3	1	1	4	21	20	23	20	23	30	27	26	18	0	7	3
aph-miR390-5p	AAGCUCAGGAGGGAUAGCGCC	535	462	413	325	352	359	346	333	293	608	439	491	213	199	200	396	389	366	207	128	125	215	168	138	199	267	209	95	125	153	112	99	146	76	76	101	342	314	411	289	332	349	391	403	399	165	150	138
aph-miR393a-5p	UCCAAAGGGAUCGCAUUGAUC	13	16	15	13	19	12	19	19	13	10	11	8	6	15	4	22	11	33	23	19	13	22	11	8	8	18	10	8	5	7	9	3	8	6	10	5	17	18	16	9	7	11	8	11	8	5	0	1
aph-miR395b-3p	UGAAGUGUUUGGGGGAACUCC	6	4	4	3	4	3	4	2	1	14	10	15	4	13	5	52	47	45	2	1	3	4	5	5	16	28	11	1	1	2	2	2	0	4	11	7	6	2	11	4	7	4	8	10	8	0	0	0
aph-miR395e-3p	CUGAAGCGUUUGGGGGAACUC	32	17	23	11	23	9	22	22	8	125	83	113	43	64	49	578	536	517	18	4	13	13	4	10	31	50	32	6	1	12	2	7	13	20	21	27	28	35	64	21	24	18	17	17	19	2	0	1
aph-miR396a-3p	UUCAAGAAAGCCGUGGGAAA	20	46	28	28	24	26	18	13	14	12	18	24	17	6	22	34	44	38	98	82	65	47	65	55	50	80	48	5	23	18	33	21	29	33	45	33	37	37	37	18	26	20	16	26	18	7	1	3
aph-miR535a-3p	GUGCUCUCUCUCAUUGUCAUA	12	8	10	29	22	32	22	25	18	11	24	29	30	21	23	25	24	35	69	44	46	32	45	44	7	13	6	12	23	27	20	19	25	7	1	6	29	32	37	14	12	20	10	6	11	5	1	6
aph-miR535a-5p	UGACGAUGAGAGAGAGCACGC	543	394	362	565	572	540	423	438	363	584	411	338	291	338	331	717	899	876	1416	778	838	1039	1093	894	611	711	602	481	552	673	491	538	775	454	421	414	601	618	815	279	324	378	205	220	240	72	61	63
aph-miR8005a-3p	AGGGUUUAGGGUUUAGGGUUU	20	20	18	23	28	23	82	71	54	37	51	48	30	42	25	77	90	93	52	39	34	32	48	28	3	3	3	7	10	17	13	17	14	5	5	7	58	53	70	36	32	33	64	66	71	28	20	15
aph-miR8155-3p	AACCUGGCUCUGAUACCAAGA	25	27	25	59	45	46	37	47	44	12	34	33	99	81	76	42	52	34	106	65	59	111	102	99	128	171	131	185	314	368	175	180	260	37	55	65	32	42	43	67	74	76	40	60	33	239	212	186
aph-miR8155a-3p	UCGAACCUGGCUCUGAUACCA	26	27	26	59	45	46	38	47	45	12	36	34	103	83	80	43	54	36	106	68	60	116	105	101	129	172	132	186	317	375	176	182	263	37	56	65	32	43	43	68	77	76	42	61	33	240	214	186
aph-miR8155c-5p	AACCUGGCUCUGAUACCAUAG	25	26	25	59	44	46	37	47	44	12	34	33	99	81	76	42	52	34	106	65	59	111	102	99	127	171	130	185	312	367	175	180	258	37	55	65	32	42	43	67	74	76	40	60	33	239	212	186
aph-novel_mir_25	GUUUUCUAGGAAUUGAGCUCCC	7	14	10	8	9	8	10	16	7	17	6	11	5	3	3	16	16	17	8	4	4	5	4	9	2	5	2	2	5	2	0	2	1	0	1	2	11	11	18	6	12	11	12	21	3	4	1	4
[truncated: 160 more columns]
