# Supplementary material for: Nanoparticle Delivery of Antisense miR162 Inhibits Invasive Habitat Adaption of Alternanthera Philoxeroides
Source: Adv Sci (Weinh). 2025 Mar 31;12(22):2416747. doi: 10.1002/advs.202416747 (PMC12165093; doi:10.1002/advs.202416747)
Supplement: Supplementary file 3 — Supplemental Table 2 [file ADVS-12-2416747-s003.xlsx]

## Sheet: Sheet1
Table S2. Primers used in this study.
Name	Sequence (5'-3')	Purpose
MIR162 TRV2-F	tgaggagaagagcccATGATAACATAATGGAGTAA	plasmid construction of pTRV2-C2b-MIR162b
MIR162 TRV2-R	tcgacgacaagacccTAGTTATTATTGAAACAATA
PDS TRV2-F	tgaggagaagagcccGAATAATGAAATGCTAACTT	plasmid construction of pTRV2-C2b-PDS
PDS TRV2-R	tcgacgacaagacccCTCTCTGGAGGATTACCATC
AGO1 TRV2-F	tgaggagaagagcccACATCAAGGCCATTATCTGA	plasmid construction of pTRV2-C2b-AGO1
AGO1 TRV2-R	tcgacgacaagacccTTCAACAATCTTACACACCT
DCL1 TRV2-F	tgaggagaagagcccCTATTTGTCCCTATGGTTGG	plasmid construction of pTRV2-C2b-DCL1
DCL1 TRV2-R	tcgacgacaagacccGTACTTCCAGTCAGGAACCA
AGO1 RT-F	AACATGCGCCGGAAATACAG	RT-PCR
AGO1 RT-R	TTGCAGACATGGCCATTGTG
DCL1 RT-F	AAATGAGCGGAGTCTTGGTG	RT-PCR
DCL1 RT-R	ATTGTGCAACTGCTCCTCTG
PDS RT-F	ATGAGAAAGCAAGGCGTACC	RT-PCR
PDS RT-R	TGCAGAAATCGGTTCAGAGC
UBC RT-F	AGCCCTGCTTTAACCATTTCC	RT-PCR
UBC RT-R	ATACTTCTGGGTCCAGCTCCTG
GFP RT-F	GTCAAGTTTGAAGGTGATAC	RT-PCR
GFP RT-R	gggatctttcgaaagggcag
AphBEH2-F	CTTTACTGGTCTTCGTGCTC	RT-PCR
AphBEH2-R	GATGTTGGGCTAGCATGGTA
AphCIB1-F	GAAAGCTGGAATGCTCGACG	RT-PCR
AphCIB1-R	ACCGCAACTGTGGATCCACA
AphPIF7-F	ACGGACAGTTAGCCATGCAT	RT-PCR
AphPIF7-R	CATTTCCTGCTACAAGAGGC
AphRGL1-F	CCCGAAACGGGAAAGTCAAAG	RT-PCR
AphRGL1-R	GCCAAGTGGACAGATTTGAAGG
AphGAI-F	GAAGCCAGATACTGAGGTTG	RT-PCR
AphGAI-R	CACTCTGTCTACCCCTTCAC
AphGID1B-F	GGATGGAATCCGAGAAGAAC	RT-PCR
AphGID1B-R	AGTTTCACCTCATGTCCTGC
AphBER1-F	TCCCAAATTCCAAGCCCTCT	RT-PCR
AphBER1-R	GAGGCCATAGACTCTTTAGC
AphEXPA1-F	CCCCAATAAACATTTTGTTCTTCCT	RT-PCR
AphEXPA1-R	TAAATTGGTGATCTCCCCCAGC
AphEXPA2-F	TGACCACCCTCATAAGATTGGC	RT-PCR
AphEXPA2-R	TACACAATGATGCAACTCACTTTGT
AphEXPA3-F	GCATTTTTGTATCTTCTCTCCTTGTT	RT-PCR
AphEXPA3-R	ATATATAGAAAATGACCTTTAGCGGG
AphEXPA4-F	AAAATCTTGCTAGTTGGAATCTTCG	RT-PCR
AphEXPA4-R	ACTGCTTTAAAACACAAATATAAGGGA
AphEXPA5-F	ACCATCAACCACTCATTCTCTCC	RT-PCR
AphEXPA5-R	AGGGGAAATATTAAGCTAGAGAGGA
AphEXPA6-F	CAAAAGTTTGCCCGAATTGC	RT-PCR
AphEXPA6-R	ACCCTCTCTTCTATCCAAATACCAAT
AphEXPA7-F	GGAGGAGCATGTGGCTATGG	RT-PCR
AphEXPA7-R	AATCATAATAATAGTCAACTGCGGGT
miR162 slRT	GTCGTATCCAGTGCAGGGTCCGAGGTATTCGCACTGGATACGACgatcga	Stem loop PCR reverse transcription
U6 slRT	GTGCAGGGTCCGAGGTTTTGGACCATTTCTCGAT
miR162 qF	GCGGCGGggaggcagtggttca	Stem loop qPCR
U6 qF	GGAACGATACAGAGAAGATTAGCA
miR qR	GTGCAGGGTCCGAGGT
premiR162 RT-F	aTgaTaacaTaaTggagTaaTaaaT	qRT-PCR for precursor miRNA
premiR162-1 RT-R	tAtttAgttAAAAAAAAAggAgt
premiR162-2 RT-R	AtttAgtttAAAAAAAAggAgc
T13-a	ACACTACGTCAGAACAGCTTGCATCACTGGTCACCAGAGTA	TDF nanoparticle prepararion
T13-b	ACGAGCGAGTTGATGTGATGCAAGCTGAATGCGAGGGTCCT	TDF nanoparticle prepararion
T13-c	TCAACTCGCTCGTAACTACACTGTGCAATACTCTGGTGACC	TDF nanoparticle prepararion
T13-d	TCTGACGTAGTGTATGCACAGTGTAGTAAGGACCCTCGCAT	TDF nanoparticle prepararion
10T-T13a	TTTTTTTTTTACACTACGTCAGAACAGCTTGCATCACTGGTCACCAGAGTA	TDF nanoparticle prepararion
10T-T13b	TTTTTTTTTTACGAGCGAGTTGATGTGATGCAAGCTGAATGCGAGGGTCCT	TDF nanoparticle prepararion
10T-T13c	TTTTTTTTTTTCAACTCGCTCGTAACTACACTGTGCAATACTCTGGTGACC	TDF nanoparticle prepararion
10T-T13d	TTTTTTTTTTTCTGACGTAGTGTATGCACAGTGTAGTAAGGACCCTCGCAT	TDF nanoparticle prepararion
PolyA-miR162-as	AAAAAAAAAArGrArUrCrGrArUrGrArArCrCrArCrUrGrCrCrUrCrC	TDF nanoparticle prepararion
miR162-as	rGrArUrCrGrArUrGrArArCrCrArCrUrGrCrCrUrCrC	TDF nanoparticle prepararion
PolyA-miR162-asTDMD	AAAAAAAAAA rGrArUrCrGrArUrGrArArCrgrurarCrArCrUrGrCrCrUrCrC	TDF nanoparticle prepararion
miR162-asTDMD	rGrArUrCrGrArUrGrArArCrgrurarCrArCrUrGrCrCrUrCrC	TDF nanoparticle prepararion
